# Supplementary material for: Tailored Implementation of Evidence-Based Practice for Patients with Chronic Diseases
Source: PLoS One. 2014 Jul 8;9(7):e101981. doi: 10.1371/journal.pone.0101981 (PMC4087017; doi:10.1371/journal.pone.0101981)
Supplement: Data S1 — (XLSX) [file pone.0101981.s001.xlsx]

## Sheet: Germany
Health researchers
Telephone monitoring
Stratification of risk groups
Respect stages of behaviour change
Involve dolmetchers via telephone
Use picture language
Communication training including video feedback and actors
Reminders
Repetition of information at all interfaces („speek with 1 voice“)
Patient file containing all important documents
Information campaign
Incentives for patients
Use the same „icons“ on medication records and as sticker on medication packages
Save medication record on flash stick
Pharmacies offer administration of flash stick
Pay-back points for patients if they use always the same pharmacy
Agent-based medication records
Neutral medication boxes
Virtual budget (GPs receive a credit which is reduced if certain criteria are not fulfilled)
Cost-effectiveness-analysis
Communication training for doctors
Registers of patient taking certain indicator drugs
Information campaign (flyer, posters, commercial), developed in cooperation with patients
Independent infoline/telephone
Counselling for patients
Independent trainings
Training for doctors to increase pharmacological knowlege
Involve jurists or appraisers in training sessions
Quality circles
Education of patients
Case Management by HCA
Incentives for collaboration of doctors
Training for clinicians on lead substances
Check discharge medication usin “AID Klinik” (software program)
Consultation via „Hotline“
Automatic word recognition
Scannable medication record
Central data storage
„Personalized“ PRISCUS-list
Quality improvement officers
Training for doctors
Elaborate concrete strategies for the acquisition of patients
Information leaflet in the practice
Reminder sent by MFA
Verbal summary at the end of the conversation by doctor
Summary of the important information by patient
Written information after the conversation
Identify indicators for „comprehension“
Use indicator drugs
Use indicator morbidities
Identify indicators for the necessity to involve a third person
Involve dolmetchers
Written information in frequent languages
Automised translation of the medication record
Case conferences with pharmacists
Involve health care assistants for enrolment, recall, BBR, monitoring
Accounting item
Increase case-based lump sum
Repetition of information at the pharmacy
Patient file containing all important documents
Verbal contract with patients
Communication training for doctors
Feedback using statistical prescription data
Use scannable medication record of the German medical doctors association
Accounting item for Telephone contacts with other doctors
Make feedback from specialists to GPs obligatory
Use medication record of „AID Klinik“ (software program)
Practice-based algorithm how to introduce a new standardised medication record
Information letter for patients
Nation-wide standard medication
Training
Consultation via „Hotline“
Reduce package size
Healtcare professionals
Reward program for patients
Involve dolmetchers
Accounting item
Patient file containing all important documents
Adaptable format for medication records (WORD)
Numbering drugs on record and package
Save medication record on E-Card (insurance card)
Mark changes in discharge letters
Team meeting to discuss medication management on practice-level
Improve medication records of practice software
Use agent name (instead of trade name) at all interfaces
Communication training for doctors (quality circes, exchange of experiences between colleagues)
Abolish budgeting for physiotherapy
Involve relatives
Training for doctors on pharmacological and management topics
Interaction check by pharmacies
Interdisciplinary quality circles
„Round Table“ with all doctors participating in “HZV” (GP-centered patient management)
Only GPs write prescriptions, specialists give only recommendations
Pharmacy give feedback to GPs about OTC
Training how to use checklists/tools
External stakeholders
Reward program for patients
Target agreements between patients and GPs
Individual printout at the end of the counseling
Flyer / visual information
Stratification of risk groups
Involve foreign health care assistants
Flyer in frequent foreign languages
Use picture language
Delegate SMC to specially trained health care assistants
Communication training for doctors
Interdisciplinary quality circles
Cost effectiveness analysis
Bonus for GPs if SMC is regularly performed
Repetition of the information at the pharmacy
Standardised medication monitoring by HCA
Patient training
Training home visits for patients
Online-platform: patient can update their medication record online
Blister packing at the pharmacy
Update of medication record at pharmacy
Introduction of “central pharmacies” (patients use only one pharmacy)
Agent-based prescriptions
Explanation in patient-physician-conversation
Infoline offered by health insurance companies (doctors and health insurances speak with one voice)
Quality circles
Outreach visits by health insurance staff
Feedback using prescription data
Standardise documentation
Education of patients
GP functioning as coordinator / “HZV”- contracts
Electronic patient file, administered by patient
Standard practice software (used by all practices)

## Sheet: Netherlands
Health researchers
Practice nurse as central care giver, using a concrete protocol
Use a tailored protocol in the general practice
When a protocol is not available, practice nurse should be involved in developing a protocol
Evening consultation for all patients from vulnerable groups like elderly people, psychiatric patients, people that work long hours, people with low education and single men.
Doctor/assistant should be alert when recipes are provided on whether someone does or does not show up for measurements
Allowing patients to decide how often they will revisit the clinic will improve attendance rates.
Utilize other caregivers who are involved in care for specific groups as (possibly signaling) entry. Consider homecare, psychiatrist, doctor of nursing home.
Develop new educational materials like spoken information or use well known examples: http://www.steffie.nl/ -hoe gebruik van een pinmachine e.d., Achma en Fadmed willen een kind).
Provide information for patients in general practice by video, DVD, screen in the waiting room, tablet
Patients should set goals together with health care provider
Group intervention for patients, for increasing awareness and motivation (with involvement of third parties)
Support patients with a ticket stating treatment values to be pursued
Refer more patients to the internist for intensive treatment
Offer compensation for medication
Provide incentives when patients show up, like a lottery or collecting points
Use E-health, e.g. with a local tv-station which provides information about health
Use text messages as reminders/call for appointments.
Use psychology students for individual guidance
Involve case managers to guide patient to self efficacy
Reimbursement for a group program from health insurances when an improvement program is offered
Quality improvement officers
Develop a plan together with the patient. Concretize or use standard of care/individual plan.
Patients experience, how can a health professional help patients to reach their goals -> training health professionals
Patients experience, how can a health professional help patients to reach their goals -> task reallocation if a component needs more time
Patients experience, how can a health professional help patients to reach their goals -> introduction of a lifestyle coach (other person than the general practitioner)
Patients experience, how can a health professional help patients to reach their goals -> use an app
Long term guidance general practices -> Monitoring
Support health insurance -> how to approach the patient
Raise awareness of lifestyle, possible improvements -> set goals
Create awareness about unhealthy lifestyles by using questionnaires
Motivational interviewing training ‘on the job’, Peers training
E-health: what’s available? Match patients with websites.
Utilize strength for change of patients through associations
Good instruction on a care-plan
Training of standard of care for health professionals
Giving health professionals feedback and send reminders
Financial rewards for healthcare professionals as feedback
Education en training for KIS (Chain information system) system
Focus group of health professionals (local/regional) for developing their view of healthcare about CVRM
Develop a system where healthcare professionals can communicate/ organize with each other in a digital way
Healthcare professionals I
Patients can read in their own medical file and can perform their own measurements
Offer a standardized website for filling in their own values or for example www.mijngezondheidsportaal.nl (education)
Offer a standardized app for insight in own values
Make an overview of tools so that patients can search for information they want to know
Use an individual care-plan
Use motivational interviewing + peers training
Show an (educative) movie in the waiting room
Provide group education in multiple locations for example in the neighborhood/ community centers/ nursing homes
Provide educational material in the centre
Provide financial incentives for the patient, e.g. 10% discount on health insurance premium for achieving targets, but measure health outcomes!
Clinical inertia -> audit & feedback
Inform patient about what the targets should be
For secondary prevention, use educational materials.
Use insurance companies/ municipalities for projects as for example ‘Healthy eating in schools’.
Remove prevention from the practices
Introduce a game about CVRM
Make physical activity easy accessible
Use text messages as reminder for physical activity.
Healthcare professionals II
Primary care should accept role of 2nd-care in CVRM
Refer patients earlier to secondary care
Provide good medication that targets values earlier
Use a joint electronic medical record database, which presents values in a color (yellow = needs attention, red = not good, green = good)
Patient measures own blood pressure -> register values in own diary
Lower threshold for referral, know how to reach secondary care
Improve knowledge about CVRM
Vascular nurses should improve collaboration, must become more visible for general practitioners by visiting symposia and journals.
More practice nurses, more broader deployment, more specializing
Work more patient-directed, practice nurses should be trained and educated
More regional collaboration
More interaction by multidisciplinary consultation, e.g. phone calls/ monthly consultation/involve professional associations
Consult each other more
Better follow-up (phone calls), pop -up in healthcare system, ask more of patients’ responsibility
Guideline for referral of patients
Use the same training method for motivational interviewing
General practitioner and hospital doctor should collaborate more
Make vascular centre in the hospital more familiar
External stakeholders
Differentiate between patient groups: patients with established CVD and people at high risk
Target patiënt at high risk, develop an individual plan, 1 central health caregiver
Electronic accessibility of a care plan for patient and healthcare professionals
Training motivational interviewing + risk communication
Practice nurse: more time + more money + more tools
Pop up ® Cues to action in a electronic system
Improve coordination between general practitioner and practice nurse
Rewards system for healthcare professional/ benchmark
Enhance knowledge & communication lifestyle by education for general practitioners and practice nurses
More collaboration with paramedical professionals e.g. Dietician
Financial incentives for patients e.g. for reaching targets
Money for a careful transfer between specialist and general practitioner
Extra money, more salary, more resources
Enhance knowledge of referral possibilities
Offer social lifestyle chart to patients e.g. sports club
Offer multi faceted interventions
Health Insurance fee: matching medication to lifestyle counseling
Training motivational interviewing + peer review + risk communication , feedback and self testing
Facilitate multidisciplinary group meeting
Offer a manual / toolkit
Develop material for patients , family and such
Pop-up in a electronic patiënt record for health professionals to inform patient
Use electronic patient record
Patients should use an app to record their appointments with the general practitioner
Patients I
Offer periodic assessment at certain age, by means of a call
Practice nurse and general practitioner should take time to discuss results of general blood investigation (sugar, Hb, cholesterol)
More attention for after care. Specific control + more handles on how to continue
Automatic invitation. Fixed length of consult.
General practitioner should take more time for a consult.
Public information e.g. posters in the general practice, advertising on tv, newspapers, health care insurance, walk-in consults general practitioner and practice nurse.
Make use of a cardiovascular disease therapist in general practice for improvement on fixed appointment
General practice open outside office hours. Broadening daytime hours.
Investigate genetics ® screening and guidance
Measure blood pressure or cholesterol at supermarket/manifestation
Low threshold for information needed
Instruct patients about how to measure own blood pressure
Regularly check for lifestyle improvement to maintain
Text messages as a reminder for physical exercise
Self responsibility. Incite regularly and change incentive
Visit the practice nurse 4 times a year. Patients needs to take action themselves
Open group interviews, to relieve the general practitioner
Screening patients once a year
Give patients a chart for 9 visits so they can visit the general practitioner
E-health: getting active information due to cookie
Patients II
Eat 3-4 pieces of (raw) tomatoes per day
Practice nurses should discuss (lab) results with patients
Explanation about medications by the general practitioner and practice nurse
More involvement in treatment by the general practitioner
Clarity about the purpose of the appointment
Periodic monitoring/ assessment
Plan every follow-up during the current visit
Practice nurses should give advice
Exchanging information between specialist and general practitioner, digitalize this information
General practitioner and specialist should provide the same information to the patients
For dietary advice, refer to a dietician
Patient must be more assertive
General practitioner should give the patient the opportunity to talk
Patient should fill out a form which questions he/she have before the appointment with the general practitioner
Patient filling out a questionnaire, the appointment with the general practitioner costs less time then
Better accessibility of general practices, even by telephone
No substitute of the general practitioner

## Sheet: Norway
Health researchers
Prepare a summary of voluntary services to doctors / health / family members / patients
Use key informants
Contacting voluntary organisations to gain overview of any services
Target information at relatives
Set up a referral system / contact information
Using knowledge from personnel in Nursing Care and the staff at GPs’ offices to establish connection
Provide information on the municipality’s public website
Involve GPs, Community mental health and other stakeholders (Nursing care)
Use local GP’s committees
Using the network in national collaborative reform
Create a template with tips on target groups
A person responsible for the implementation
Create a system for referrals and whom to contact
Trained staff at the doctor's office
Hand pick suitable candidates (GPs may handpick)
Trained staff at the GP’s office
Separate fees for GPs to provide counselling
Disseminate that self-help programmes is beneficiary
Provide information that it helps
Patient information
Provide an overview of information and services - where to be found
Use staff at GPs’ office, or case manager
Offer educational courses in counselling
Internet-based courses (e.g. NMA’s Lupin-courses) combined with seminars, approved for 15 hours
Psychiatric nursing in the community
Provide information for GPs that antidepressants work less well in mild depression
Provide information for patients that antidepressants work less well in mild depression
Use tools for the diagnosis and grading of severity of depression, but interpret with caution
Provide courses that inform GPs on the prescription of antidepressants
Monitoring (“koko”-model, colleagues’ counselling) and feedback, preferably in groups
Integrate CBT principles in courses
Clear referral pathways and responsibilities
Provide rationale for why psychotherapy should be offered (highlight gains of combination therapy)
Information to relatives
Identify local service
Quality improvement officers
“Lions” charity, congregations
contact user organizations
Elderly centres and day care centres where volunteers already participate
Find out: How can the older ones fit, ex. Fitness centres (SATS etc. - use this more therapeutically than today)
Healthy Life Organisation may be included although very physical oriented today (priority)
Voluntary groups / organizations in the community must be identified and challenged to take the job
Use the media
Connect training and social contact – sports are important
Volunteer Centre can be used. Hard to find a sufficient number of suitably qualified
Important to include relatives – in Oslo - many who do not have much support from relatives
Outreach clinics for elderly- identify local resources
Cultural Affairs in the municipality can be a resource - knowledge of what goes on
Regular involvement of GP in all work regarding information and planning
Everyone must know what services that are offered
Healthy Life organisations - could identify and connect
Committee of elderly / retiree associations: should be challenged to create solutions
The municipality's website,
Better ICT systems in municipalities - send messages to each other
Maintenance of information
One address to contact for services
Put issue on the agenda
Reporting in the media - it is legitimate to seek help for depression - (priority) break taboos
Outreach activities of GP - Many will not be offered - maybe easier if you could send someone else - home care or a "less dangerous" outreach
Provide regular consultations for patients with chronic illnesses
Important to engage GPs in outreach visits in cooperation with relatives and nurses
Create brochure for patients / relatives
General Information - so that families see it
Ever needed someone who is responsible and who coordinates – to determine which volunteers can help with what.
One responsible person within the municipality A Quality Manager or coordinator in the municipality that can take this kind of tasks (Priority)
Do not save money by reducing fundings for voluntary organisations
Accountability of voluntary organisations – A balance regarding the municipality's needs - a system in the municipality that disseminates the services of voluntary organisations. Responsibility for providing the connection must be in municipality
Healthy Life Organisation may have a different focus than just the obese.
Volunteers need training and guidance and follow-up, otherwise motivation will diminish
Coordinator is required
municipal organization
Providing follow-up to depressed patients is challenging, a system that organises this should be provided, maintaining resource needs, tasks for the voluntary, supervision and a decision whether the voluntary always should be the same for the patient or inter-changeable.
Group of volunteers - group of depressed - Walking group
Quality Coordinator - one that holds within it and facilitates the service
To have ownership of a plan require that the person has been involved in making the plan- GPs must be involved (priority) CMO is often not in clinical practice.
Decide whether it should be a municipal responsibility
The plan must be anchored in municipality’s administrative management
Disseminate the importance of the recommendation
The plan must be consistent with the National collaboration reform and formalized cooperation with specialist services should be provided
Good IT systems - send electronic messages to each other (E-link, PLO)
Involve GPs’ collaborative group (SU) and local GPs committees (ALU)
Involve GP, home based nurse care, psychiatry services in the municipality, patient / family, dementia or possibly psychogeriatrics teams
Parts of the GP function should involve cooperation without having paid every time -
Some of GP’s tasks are collaboration - but a motivation for collaboration is needed, GPs may use up to 7.5 h per week for this.
Involve GP in planning is much more positive than to ask them to attend the meetings - if doctors are asked, they will gladly give their views
For patients in the next round: quality coordinators - the missing services in the community - we can point to what we lack
Inform the municipality that this will be implemented
CM must work in the primary health service.
CM must be offered training and services.
One address to contact
Job for CMs must be advertised – candidates must be motivated (priority)
Psychiatric nursing service
It’s an advantage if the patient already knows the CM, use staff at GPs’ office.
Using GP office more - not profitable for GP to use their employees for this
Regular people in the community who are "depression contact" - GP can contact Psycho geriatric team
GP must identify the people who need it
The service should address , not older depressed patients only
Good relation - easier if you already know the person - the doctor's office is the natural arena
Clear description of CMs’ role and relation to other health professionals clarify confidentiality
Must be offered training and supervision – in collaboration with psychiatric services, home based nurse services
CM must be competent in communication and guidance to the patient (priority)
Working closely with GP
A resource group of several CMs to avoid the vulnerability of working alone
Supervision
Avoid being alone on the task
Prevention should be emphasised - training of GP to provide this (prioritized)
Knowledge - Training - by GP, patient and population
Have access to the literature
The programs must be tailored to Norway
Population Data
Education and training (eg KTV) (priority)
Assess whether the service exists - the magnitude of the problem
Challenge the University Colleges and colleges to work with this kind of education
Training organized by Healthy Life organisations
How to Get to colleague-based supervision in general practice as a counterbalance to time constraints: quality work in practice
Colleagues based groups- changes in prescribing practices - best effect on TCA.
Media - public education - education of patient and family (prioritized)
Provide information about drug interactions and side effects - and the need to avoid too much AD
Good patient information integrated in medical journal system – Norwegian Electronic Medical Handbook (NEL)
Other types of services are required - but there are also other reasons for any overspending - forward
Good overview of existing services - an address
Working with other types of preventive services - prevent loneliness / network
Education, public debate
Some GPs have this expertise - personal training in cognitive therapy in primary care. But sometimes referral is needed- and the service must be available.
GPs should refer patients with severe depression
Psycho geriatric team for the elderly with severe depression
Use the local collaborative agreements between primary and specialist health care if there are age limits in the community mental health services
Home-based services need guidance in situations with severe depression - pas will not open doors, refuse to eat etc
Specialist care - ensure responsibility
Psychologists in the community - can help maybe
Continuing Education those who actually work in primary care should have expertise in CBT
Sparse communication between professionals, it is important to get aligned so that we can clarify what is the problem and needs
Include user organizations
Multidisciplinary team - different skills
SAMAKS – nurses in specialty health services working in nursing homes with guidance
Healthcare professionals I
Using volunteer centres
Use neighbourhood/local newspaper to recruit volunteers (prioritized)
Provide information to relatives in addition to patients
Provide information to the public
Home-care office may be able to identify (prioritized)
Home care nurses to identify depression
Contact the elderly, or their relatives, who do not attend consultations
Coordinator in the municipality / district (prioritized)
Mental health worker may connect
Consultant summon someone (e.g. 4) of GPs to discuss the plan (priority)
A comprehensive plan for psychiatry (where elderly also has a place) should be prepared (priority)
The plan must be realistic
Electronic contact between GP and other professionals (PLO E-link)
GPs’ Collaborative Council (LSU) should invite others to discuss plan
Use local GP committees (ALU), to invite others to discuss the plan (priority)
Communicate with specialist services
Must be linked to a person, e.g. Chief Medical Officer
The plan must be politically or administratively anchored (prioritized)
The plan must be evaluated
At start a meeting where patients, CM and GP meet
Create video with role-playing (patient-actor) to illustrate counselling
Economic incentive (fee for extended consultations)
Fewer patients on the list
The doctor provides information
Written information to the patient
Patient information in Norwegian newspaper for health professionals (Dagens Medisin)
Publish in Norwegian newspaper for health professionals (Dagens Medisin) (prioritized)
Share knowledge between GPs (audit / feedback) or case reports
GP should be able to provide services others than prescribing antidepressants
Motivate patients to other activities, such as physical activity
Regular follow-up at the GP
Providing tools (for CBT)
Market recommendations / use Dagens Medisin (prioritized)
Professional development
Guidance from specialist health care
Increasing skills of GPs (in providing CBT)
Estimate the number of sessions to be included in GP’s psychotherapy (contact Norwegian Association for Cognitive Therapy) (priority)
Refer to geriatric psychiatry outpatient clinic
Supervision from geriatric psychiatry
Change Community Based Psychiatric Services’ attitudes toward the patient group
Present success stories (e.g. in Dagens Medisin) (priority)
Educate more professionals with the skills
Employ more mental health workers
More authorizations for specialists in private practice(priority)
Healthcare professionals II
Database of volunteers : list of volunteers who are interested/ have knowledge about depression
Advertisements
Social Media
Preventive team (social workers at senior centres) - send letters to all over 70 years
Home care nurses contact, volunteer centres, churches, congregations, day centres
Senior centres ,day care groups - friend groups for seniors - meet for dinner, fitness groups
Home care nurses / health professionals seeking information and distribute the information
The GP has a responsibility - enables nurses – Primary care nursing coordinating office needs update
Advertisements in local newspapers about various group programs - may come in all mailboxes
Senior centres also may share information
Information meetings with relatives, with information about services and how and where to refer
Written information that can be provided to the elderly who receive home visits by nurses
Collaboration with the social worker at senior centres - they can take home visit
Challenge: who picks up - those who need help may not come to the doctor. Annual health check is not feasible.
GP identifies some (many patients use AD). Home caregivers and home care may also identify
Located in national collaborativereform, decisions on Individual care plans
Neighbours and relatives can identify people who withdraw, police, emergency medical services, and senior centres
One problem with those who do not want to - use prevention team with a social worker - can help motivate
Bærum ( a municipality): a consultant (nurse) at the grant office, which has overall responsibility for connecting volunteers - organizes much of the municipality.
Call up volunteers to establish contact
Work by BOB-system (user-driven) care
Day Care Centres - an organized social contact service.
Day care groups – patients may contact senior centres themselves, do not have a decision – not everybody is approached
Friends Groups for the Elderly – initial supervision – then it may be self-driven
Respite for caregivers of people with dementia - then you can identify those who isolate themselves
Dementia Plan / coordinator, coordinator of the municipality, grant office
One responsible, a resource person (prioritized)
The GP must be involved
Using specialist care (geriatrics, geriatric psychiatry, Community based psychiatric services)
Relatives / neighbours
Meetings, seminars
Sheared data systems (e.g. e-link),
Regular meetings with GPs
Improve GP’s knowledge within the field of geriatrics
Proactive homecare
The responsibility must be clearly defined
Regular meetings
Health professionals must be "prompted" to do it.
Information from municipality / senior centres
Tie to grant office in the muncipality
Establish a position for this
Identify resource persons (prioritized)
Sufficient time for the CM to do the job
More full-time jobs
Use GP
There must be a supportive system
There must be several CMs in the system, at least "two in each group"
There must respite carers who receive supervision
Skype / electronic communication can "replace" home visit
More GPs
Increase the interest for the elderly (prioritized)
Home care nurses can relieve
Course / info / guidance to inform health professionals
Using senior centres
Education for patients and relatives in Depression Coping Groups (KID)
GP may refer to the service
Elderly need to be prioritized
There should be a low threshold for referral
It must be politically anchored
Increase expertise in home care and senior centres
Continuing education must pay off
GP should provide regular follow-up (prioritized)
GP may extend the consultation
GP must have contact with home nursing services
Refer
Patients need various options (priority)
The patient must be helped to create routines of daily life, to improve social contact
Health education / campaigns (priority)
Increasing interest among GPs (prioritized)
Information from the Norwegian Medical Association
Referring to specialist, alternatively admissions (prioritized)
Grant office may reach a decision for the patient to receive psychotherapy
Increase the number of health professionals who can provide this
The need for training/education should be identified (prioritized)
Training in CBT, also for employees in home based services
Employ more with expertise in CBT
External stakeholders
This should be the responsibility of the municipality, for instance a coordinator
Using existing units in the health care system (e.g. mental health)
A coordinator in the community who can connect, one office, one website
A website to provide information
Training of staff - information to employees
Training of volunteers and quality management
Training of volunteers
Health centre for the elderly – organising this
Use local media / marketing / prepare an information newspaper to inform about the service
Knowledge regarding services in the community
a contact person (priority) - collect information in one place – there many good initiatives today, but a lack of general knowledge
Visibility, ex. An information bank of volunteers – information regarding voluntary activities in the community on the municipality’s website
Using media to inform
Information newspaper with an overview of urban districts and what the voluntary organisations may offer
Letter to all over 80 years - programs for elderly
Prioritize and be more active outreach to those at risk and are most in need of the service
Groups of elderly neighbours - with local activity groups - better knowledge regarding whoare isolating themselves
Presented in an attractive way - nice, not scary to the elderly
Use Seniors’ Centres in the community
Use health care centre for elderly in the community
Municipal health care teams to follow up all discharged from hospital
The home based nursing services are important – train professionals in this service to identify risk patients
Improve collaboration between voluntary organisations and the municipality
Neighbouring groups are good
Organisation / overview - pilot test to find the best models
The challenges differ depending on the type of municipality (urban / rural): provide system that ensures a minimum of follow-up
Organization - thinking the home is there - dementia team - Network Collection - sharing experiences
Dementia Team / Coordinator (priority) may connect voluntary to the patient
Welfare Technology
Templates for plans / generic plans (priority)
Provide actions in order to improve contact between professionals in the health services
Improve motivation to prioritise when human and organisational resources are limited
Create generic plan – and templates to be adjusted to local situation
Commitment to collaboration, regular meetings with GPs and home based care
Arrange regular meetings for home based care and GPs
Improve teamwork – create gatherings where professionals get to know each other and a forum where the services are presented
Routines for collaboration between the various agencies in the urban district/ municipality
Availability - web service and a contact person who can follow up
Improve health workers knowledge to collaboration by training
The plan should be modest in its ambitions – professionals should have time to work with this
IPLOS (a Norwegian data base for health services for home dwelling people) data might be used
Improve routines
The Chief Medical Officer should be responsible for the plan
Co-location - health for the elderly
Improve collaboration between primary and specialist care in order to transfer skills and knowledge
Simple notification systems. Use ICT systems
Good systems for monitoring and evaluation
Provide a framework that makes it possible to implement what is agreed upon
Anchor the implementation of the plan to political systems
Low threshold for contact between primary and specialist care
The responsibility of the service must be clarified – Provide a template for this
Toolbox with several simple recipes - something to choose from
Primary Contacts for people living at home who have special needs
Medical secretary at the GPs’ office
Who will be the CM? A template to describe who should be CM (prioritized)
Regular contact
Schedule sufficient time to allow CM and patient to build a relationship and trust
Ensure stable services when patient’s CM is not available - no relation only to the individual – build a system that is trustworthy (prioritized)
Regular contact
Make formal decisions regarding the CM
A minimum of supervision to the CM
Contact with relatives (prioritized)
CM must be part of a team / departments
Ensure that specialist services are commited to provide guidanceto the CM
Guidance and cooperation with other CMs to create a group feeling
Extended consultations at least for new patients
Shorter intervals between consultations
Collaborate with health care team - others may do part of the job, ex. nurses, health centre for elderly / web-based health clinic for seniors
Loneliness is the most important factor - group activity will be beneficial
Fewer patients on the GP’s list
More GPs (GPs should accomplish a steady flow of new tasks)
Organise counselling in groups where GP’s participate
Inform health professionals about the efficacy of counselling
Easily accessible online services
Disseminate the evidence for professionals
One place
Health centre for seniors can provide counselling (prioritized)
Advisory program must be set in the system - hard what you can take in
Resource Bank, www.helsenorge.no
Using volunteers actively ether and supply
Chief Medical Officer should provide necessary training for health care professionals
Training of health care professionals to provide counselling
Informal contact with primary and specialist care – arrange regular meetings
Support collaboration municipalities and voluntary organisations (prioritized)
Inform patients regarding self-help activities – set a goal and follow-up (prioritized)
Be familiar with recommendations in the guidelines (prioritized)
Teamwork - collaboration between health professionals (prioritized)
Websites, written information
Courses in Coping with Depression for patients and relatives (KID-courses)
Meet patients’ needs regarding other aspects of life than medication (loneliness, loss)
Inform GP about referral to psychiatric nurses in primary care
Information on other services
Involve relatives (priority)
Inform and put pressure on psychologists in private practice to accept referrals of elderly patients
Relatives of patients
Using newspapers / "posters in the hallway"
Local Activities
Voluntary Centres (Priority) / senior centres
Participate in clubs / associations
Home care nurses (prioritized)
Visiting friends / friends-neighbours can be assigned tasks
Involve family
Brochure from municipality to health professionals (priority)
Patient’s voluntary contact may join on consultations (prioritized)
Priorities for care homes / day centres (prioritized)
Finding common denominators for enjoyment
Customized homes / design of care homes
Using brochures actively (priority)
There must be a contact in voluntary organizations
Defining responsible, establish action chains
Patient / family brochures (prioritized)
Identifying patient's prior interests
Become known with the organization
Identify (for the patient) familiar people
Involve voluntary organizations in planning
Those affected by the plan should be involved in the development (prioritized)
Family members / users can be involved in the development of the plan (priority)
Provide templates for the development of the plan, tailored to local situation (priority)
General practitioners must be involved in developing the plan together with the municipality (priority)
Specialists (psychiatry) must be involved
The GP must have easy access to the content and people (prioritized)
Desired waiting time for the service must be described in the plan
Increase the skills of GPs (prioritized)
Information regarding how to link to other services (primary /specialist) (priority)
CM must be qualified
CM must learn to know the patient
Training CMs to build relationships with patients (prioritized)
There must be a system
Colleagues need to talk, often in groups (prioritized)
The service must be available evening / night / holidays

## Sheet: Poland
Health researchers
Educational materials for physicians: making that doctors counseling patients.
Training for physicians, including team, medical staff, and health care personnel. To organize a course on brief intervention for physicians.
Marking the documentation. Stickers on records to “produce” labels for patient’s history.
Information in computer program: “produce” labels in software – use of electronic registers
Finding those doctors who passed the course in2004.
Prepared form: Insert MRC scale to medical history filed by the doctor during visit. The combined intervention: identification of patients with COPD, plus and insert with the scale.
Additional training: Training for doctors and nurses how to fill MRC scale. Additional training for the team, we teach them about the use of the MRC
Checklist in medical history: Marks on medical history.
Access to recommendations: Provide printed MRC scale. Checking documentation if done.
Better community nurse’s work: Inserting MRC dyspnea scale to the cards patient’s labeled with COPD. To give the scale while waiting for the doctor or check-in on computers.
Treatment plan: Creation of a model treatment plan for a patient with COPD.
Educational materials, treatment plan, additional personnel (educator), checklist in medical history: The package for these four our recommendations.
Peakflowmeter-patient’s diary: Fill the measurements in peakflowmeter diary by the patient.
Providing inhalers for training to the clinics.
Obtain training inhalers from medical companies.
Training for doctors in inhalation technique.
Poster or education of patients by displaying the poster
Reminder for documentation speaking about the fact that the patient has been entrained, and the doctors would tick it.
Quality improvement officers
Training for clinicians should be in small groups. A2 Training for GP’s.
Information in computer programs. The introduction to the documentation, this information about smoking, or enter it in the list of fixed problems, in order to be appeared in the form of reminder. Reminders in computer. A6 Signs on patient’s history (paper or electronic documents).
(not in determinants) Should also be ready documentation forms, eg Fagerström.
Tasks for clinic team. Staff should pick up COPD patient, the nurse has to ask about smoking, and to mark the patient’s records.
Patient’s education.
Signs on patient’s history (paper or electronic documents). A4 "stigma" - also it gives the patient a signal that in this practice he is under special supervision.
There should be additional training
Preparing checklist.
Introduce a MRC scale. B1 In fact the sheer scale for check-in.
Training doctors.
Guidelines they should get by mail.
Keeping a peakflowmeter – patient’s diary. C6 Peakflowmeter, because then you have to explain to patient what you do, why he has flows once better, once worse, the individual monitoring. Patient’s education, why it is used.
Treatment plan. Management plan in the documentation would be a valid point.
Change in the model of care for chronic diseases, the change in the practice of medicine.
checklist in medical history. C4 List of tasks only as a part of a whole.
Signs on patient’s history. C5 Labeling of documentation
Providing training inhalers to practices.
Medical representatives should conduct training for staff on how to use inhalers.
Obligation to note this training in the documentation.
Educational materials, information materials.
Additional training for medical staff. D3 If someone does not know how, it certainly should be taught.
Healthcare professionals
Stickers on COPD records (use of electronic record) + inserts with intervention to patient records, completed by a physician
Patient’s history marked if smoking + additional form when intervention is done
Additional form in medical data, filled by physician during consultation
Additional training and informing physicians about recommendations (to be published in a medical journal for GP and training for the target group)
Additional educator preferably located within the clinic team or creation of a interdepartmental team, materials for the patient
Creation of spirometry lab outside the surgery (new determinant?)
Providing physicians with inhalers (unfortunately a large range).
Necessary preliminary education for GPs using training inhalers.
External stakeholders
Create a team. A team takes obviously a function of educator from the doctor. receptionist for example, sending e-mails to patients, phone calls to patients.
Patient’s education should be done by professionals.
Preparing educational materials and the point is that they would be attractive and immediately contain information on how to deal with.
Additional training for doctors, nurses are also needed for the brief anti-smoking intervention. Teaching doctors how to counseling patient (communication with patient).
Sign on patient’s history, both on paper and in the computer program. Repetition is associated with the labeling.
Changes In financial system.
Preparing of MRC scale. An insert to the patient’s history,
Make a checklist into patient’s history
Provide doctors with guidelines or extract from guidelines and additionaly train them.
Better community in nurse’s work.
Provide guidelines or extract from guidelines to doctors and additionaly train them.
Groups supporting each other in the clinic including psychologist or psychotherapist. Create a professional center where you can refer these patients
Provide training inhalers to practices.
Staff education in using all these inhalers.

## Sheet: UK
Health researcher
Leaflets aimed at clinicians providing clear guidance
Computer reminders
Workshops and online learning education sessions (including webinars and podcasts)
Providing tape measures with instructions
Provide clinicians with a list of phrases/lay terms to help initiate the conversation
Nominated members of staff who can sow empathy
Training to improve interpersonal skills
Incentivise with QOF Quality and outcomes points
Using health care assistants to weigh patients will relieve doctors who can see more patients
Having a weigh station in another room
Provide training to staff (GPs , Nurses, HCAs) to increase accuracy of measurements
Ensure staff can explain why weight is being recorded
Use posters/leaflets to promote regular weight checks
Have an annual weight check for everyone
Pharmacists could weight patients
Legitimacy – who would be the least threatening person to weigh patients
Varity of access points
Give the patient the choice of who weighs them
Provide diaries to record food/weight.
Peer mentoring ‘buddying’ for patients
HCP (heatlh care professionals) could be models, trying to lose weight
Focus on short term change
Provide case studies such as those provided by commercial slimming clubs.
Behavioural consequences of losing weight should be the focus e.g. you will feel healthier
Patients own goals and expectations, HCPs can confirm what can/can’t be achieved so there are no unrealistic goals
Set individual goals
Provide a ‘health change intervention’
A ‘check box’ document which can be filled out with the HCP and the patient
An online assessment which patients can bring to clinic to discuss with the HCP
This is a threshold which needs to be crossed, should you concentrate on what matters to the pt or the HCP?
Look at patients’ trade offs ‘I haven’t done x but I have done y’
An educational intervention
A written performer/flowchart
Summary guides
Lay and HCP versions of the guidelines
Needs education referral
Should be cost effective
Look at stress – what causes patients to ‘binge’ eat for example stress as a trigger
Workshops and online learning education sessions
Could one individual do all this? Referral may need to be via a GP even if the rest isn’t
Computer reminders and information
Support services provided when patients are being weighed
Help patients identify ‘why’ they are not losing weight
Motivational interviewing
How/When
Would the cost be too great
Possibility of support from volunteer organisations
Initiatives such as ‘food dudes’ which could provide advice
Tailored to specific circumstances i.e. demographics of a GPs catchment area
Clinical input – more likely to follow something they are actively involved in
Quality improvement officers
Publicity for health care professionals and patients
More accurate methods of establishing obesity
Provide a script which could be learnt/follows by HCPs
Discuss it separately from routine care
Discuss it with a health care expert
Have a separate consultation with patient
Provide scales (perhaps bariatric scale) which can be used by surgeries
Provide training
Help surgeries to identify a private area to weigh patients in
Providing health checks for those aged 40-75
Some form of self assessment and self referral for patients to complete
Spell out the benefits of weight loss more clearly – e.g. improved fitness, clothes, more money
Tailor the improvements to the patients
This already exists in the form of the health checks
Make them more accessible to HCP and perhaps a summary form
Not feasible – lots of duplication
If was to happen would need to identify an appropriate individual and provide them with training and support
Posters and leaflets
Can’t be done in isolation from obeseogenic environment
Connections with other organisations e.g weight watchers
Dietician informed service to provide support to patients
Would work well, but not all surgeries have the space to do this
Healthcare professionals I
Ask patient to measure their waist circumference
Provide visual posters to show where and how to measure
Prompted on NHS National health system checks
Explain why doing this to pt. e.g. waist circumference is a risk factor for diabetes
Guidelines to prompt e.g. should be done on all new registrants
Explain how wt = weight loss is related to their current conditions
Needs consistence and repeating between all HCP
Easier to bring it up if you have a service you can offer to patients
Slimming world/wt = weight watchers vouchers are only for 12 weeks. Need longer term solution
Laminate of where pt = patient is at and what benefits are e.g if you lose 10% of your wt x will decrease by y
Should be a shared discussion
Ask if people who have successfully lost weight will be willing to speak to small groups
HCA = healthcare assistant could be used by not receptionists as needs to gather momentum and have regular follow ups
Must have access to bariatric scales
Weigh patients in a standardised fashion on same scales each time
40+ health checks will only catch motivated patients who come to the surgery
Might see some pts occasionally e.g. if they have been to gym and told to see GP
Needs to be a national campaign to get weighed
Graph/chart to show risk reductions in losing weight e.g 1lb of excess weight puts 8lb on the knee or breathlessness would improve
Access to support groups/walking groups
Stop clinic (maybe dietitian run) who specialises in obesity could help/provide resources
Regular and consistent follow up or feeding into weight watchers
Could be targeted at work places and patients could self refer to GP
Needed in clear and concise form especially those who need to lose weight for bariatric surgery
Local obesity tsar to oversee referrals
Guidelines which can be provided to patients and an explanation of the evidence base behind them
1 knowledgeable person per cluster who can advise on guidelines and local services
Needs to operate within local level
An update on the latest evidence and facts to give to patients
Refresher course for HCA
New leaf type facts e.g. list why you are not losing weight
Some useful guidance/information for patients
Have a patient lead on obesity, GPs can assist but pts = patients may respond better to their peers
Use a workshop format
A local service would target this
Would also need psychological input and a fitness trainer
Still use exercise referrals
Many sessions are during the day, need an evening service
Because of clinic time this would need to be run out of hours or in a local hall
Could organise the groups but may not have the capacity to run them
Walking groups leaving from the GP
Only able to refer for bariatric surgery
Patients need to lose weight before surgery but many Drs = doctors will still refuse to operate
Need to know when services end
Obesity should be the criteria, not if they are in-between referral criteria
Education sessions on how to cook
Healthcare professionals II
Provide tape measures which are coloured
Explain importance of waist circumference as well as measuring BMI
Literature linked back to weight
Flyers in surgery highlighting importance of regular weighing
Televised banners on weight measurement in GP surgery
Pop ups on the computer, part of QOF
HCA to have a room to measure patients
Leaflets about the effect of obesity on chronic diseases
Invite patients to self weigh/ come in for health checks
Posters, television banners about obesity and its effects
Relate to other diseases such as diabetes
Dietetic advice and recommendations
Computer programmes to give patients prescriptive advice such as calorie allowance and portion sizes
Questionnaire about obesity and how it affects you
Training programme for HCP on obesity, could be given at quarterly meeting
One page A4 summary
If patients fall into middle ground consider referral to commercial clubs
Specific guidelines e.g. if BMI>X do Y
HCA trained in motivational interviewing
Provide regular follow up
Identify triggers and refer to other services if appropriate
Does not always need medical advice, just tailored information
Provide education workshops and written information for HCP
Personalised training for HCP’s so they can deliver specific advice for the pt
Resources and wt management plans to give to pts
Ashfield DC – use some of their resources
Juggle support service for dietetics so it is a one stop shop
Could be a group session
Train HCA to give weight reduction advice
Could be trained by a dietician instead of service being delivered by them
Open up service to non-diabetic patients
Hold it elsewhere, holding it in the GP surgery ‘medicates it’
Have evening services
Can provide information on portion sizes using photo’s of foods
BMI >25 have some access to services
External stakeholders
Some information to be provided to patients to explain the importance of measuring waist circumference
Would be nice to see changes in waist circumference if weight is remaining the same
Some HCP do not bring it up in a polite way
Need advice to ease into weight conversation
Keep it factual and explain benefits of losing weight
Would not feel comfortable being weighed in the reception
Would be could if you could pop in and be weighed by professional HCA
Need to use same scales as my weight is the same on home scales, but changes depending on which HCP you see (as they all have different scales)
Happy to be weighed but only if it is brought up properly
My father goes for health checks, but they are only for those of 40+, there is nothing for younger people
Clear information so we know what benefits there would be for weight loss would help to motivate us
Similar advice to the stop smoking motivation leaflets
As above, would be good but there are only these for 40+
Would be good if there was something we could fill in at home and get us thinking, similar to things which are available at commercial clubs
We don’t know what they are or what the HCPs should be doing.
Would be good to have a pt guide which explains the best way to treat obesity
Important to have consistence and see the same person each time
Would be good to know that there is someone at the surgery who is specialised and knows what to do. Quite often it seems they don’t know or are fobbing you off
HCPs don’t always seem to know what to do. Maybe training can be given so they have more knowledge and information
They just provide you with the usual ‘eat less, exercise more advice’ some more prescriptive information/specific and tailored diet plan would be better e.g. Calorie plans, portion sizes etc.
If the above was sufficient then they wouldn’t be
Surgeries should provide all the support which is needed if they can’t be referred on
Send them to commercial slimming groups
As above, would be good to get specific and accurate advice from someone who knows what they are talking about and can provide tailored advice with calorie plans
Consistency with the person you are seeing so they can get to know you and your circumstances
Would be good to have this as a free service, have appreciated the motivation you get from commercial group sessions
Nice to share ideas
Would be great at your local surgery or in local area so you don’t have to travel so far.
